# Supplementary material for: Influence of Hybrid Sol-Gel Crosslinker on Self-Healing Properties for Multifunctional Coatings
Source: Materials (Basel). 2021 Sep 17;14(18):5382. doi: 10.3390/ma14185382 (PMC8465503; doi:10.3390/ma14185382)
Supplement: Supplementary file 1 [file materials-14-05382-s001.zip]

Archive with 1 entries (1 files):
- materials-1379203-supplementary.pdf
